# Supplementary material for: Tea plant genomics: achievements, challenges and perspectives
Source: Hortic Res. 2020 Jan 1;7:7. doi: 10.1038/s41438-019-0225-4 (PMC6938499; doi:10.1038/s41438-019-0225-4)
Supplement: Supplementary file 1 — Supplemental Table 1 [file 41438_2019_225_MOESM1_ESM.xlsx]

## Sheet: Sheet1
Supplemental Table 1. Representative transcriptome sequencing projects of tea plant and close species.
	Tissues/treatments	Data resource	Reference
Section Thea
C. sinensis var. sinensis (SCZ)	tender shoots, young leaves, mature leaves, stems, youngroots, flower buds and immature seeds	PRJNA79643	Shi et al., 2011
C. sinensis var. sinensis (LJ #43)	cold acclimation	PRJNA79643	Wang et al., 2013
C.taliensis	tender shoots, young leaves, flower buds and flowers	PRJNA274899	Zhang et al., 2015
Section Camellia
C. azalea	floral bud	PRJNA257896	Fan et al., 2015
C. chekiangoleosa	seeds, flower, leaves	N/A	Wang et al., 2014
C. japonica	leaf, shoot, floral bud, sepal, petal, stamen and carpel	PRJNA331772	Li et al., 2017
C. japonica	cold stress	PRJNA325385	Li et al., 2016
C. reticulata	leaf buds, mature leaves, flower buds, flowers and immature fruits	PRJNA297756	Yao et al., 2016
Section Chrysantha
C. petelotii	floral buds, and flower	PRJNA392895	Zhou et al., 2017
Section Oleifera
C. oleifera	tender shoots, young leaves, flower buds and flowers	PRJNA239933	Xia et al., 2014
C. oleifera	drought stress	PRJNA355046	Dong et al., 2017
C. sasanqua	flower buds, flowers and young leaves	PRJNA394623	Huang et al., 2017
