# Supplementary material for: Tea plant genomics: achievements, challenges and perspectives
Source: Hortic Res. 2020 Jan 1;7:7. doi: 10.1038/s41438-019-0225-4 (PMC6938499; doi:10.1038/s41438-019-0225-4)
Supplement: Supplementary file 2 — Supplemental Table 2 [file 41438_2019_225_MOESM2_ESM.xlsx]

## Sheet: Sheet1
Supplementary Table 2. Functional genes cloned in tea plant and close species (As of July of 2019)
No.	NCBI Accession	Gene symbol	Species	Length(bp)	CSS locus	CSA locus	Functional Classification	Functional description	Authors	Title	Journal/Year/Issue
1	KY774676	CsMYB4a	CSS	735	TEA003515.1	CSA016863.1	Polyphenol biosynthesis	negatively regulates phenylpropanoid and shikimate pathway	Li M, Li Y, Guo L, Gong N, Pang Y, Jiang W, Liu Y, Jiang X, Zhao L, Wang Y, Xie DY, Gao L, Xia T	Functional Characterization of Tea (Camellia sinensis) MYB4a Transcription Factor Using an Integrative Approach	Frontiers in Plant Science, 2017, 8: 943
2	KY615675	CsC4Ha	CSS	1518	TEA014864.1	CSA022101.1	Polyphenol biosynthesis	synthesis of numerous polyphenoid compounds	Jinxin Xia, Yajun Liu, Shengbo Yao, Ming Li, Mengqing Zhu, Keyi Huang, Liping Gao and Tao Xia	Characterization and Expression Profiling of Camellia sinensis Cinnamate 4-hydroxylase Genes in Phenylpropanoid Pathways	Genes, 2017, 8(8): 193
3	KY615676	CsC4Hb	CSS	1518	TEA034001.1	CSA022101.1	Polyphenol biosynthesis	synthesis of numerous polyphenoid compounds	Jinxin Xia, Yajun Liu, Shengbo Yao, Ming Li, Mengqing Zhu, Keyi Huang, Liping Gao and Tao Xia	Characterization and Expression Profiling of Camellia sinensis Cinnamate 4-hydroxylase Genes in Phenylpropanoid Pathways	Genes, 2017, 8(8): 193
4	KY615677	CsC4Hc	CSS	1635	TEA016772.1	CSA001158.1	Polyphenol biosynthesis	synthesis of numerous polyphenoid compounds	Jinxin Xia, Yajun Liu, Shengbo Yao, Ming Li, Mengqing Zhu, Keyi Huang, Liping Gao and Tao Xia	Characterization and Expression Profiling of Camellia sinensis Cinnamate 4-hydroxylase Genes in Phenylpropanoid Pathways	Genes, 2017, 8(8): 193
5	AY641729	CsANR	CSS	1233	TEA022960.1	CSA011986.1	Polyphenol biosynthesis	catalyzed the conversion of cyanidin to EC in the presence of NADPH	Singh K, Rani A, Paul A, Dutt S, Joshi R, Gulati A, Ahuja PS, Kumar S.	Differential display mediated cloning of anthocyanidin reductase gene from tea (Camellia sinensis) and its relationship with the concentration of epicatechins	Tree Physiology, 2009, 29(6): 837-846
6	GU944769	CsMYB1	CSS	1270	TEA002040.1	CSA031753.1	Abiotic/biotic stresses	stress signaling	Dongqing Yang, Yajun Liu, Meilian Sun, Lei Zhao, Yunsheng Wang, Xiao tian Chen, Chaoling Wei, Liping Gao, Tao Xia	Differential gene expression in tea (Camellia sinensis L.) calli with different morphologies and catechin contents.	Journal of Plant Physiology, 2012, 169(2): 163-175
7	JQ247186	CsGPX2	CSS	917	TEA011810.1	CSA014346.1	Abiotic/biotic stresses	protecting tea plant from peroxidative damage	Jian-Yu Fu	Cloning of a new glutathione peroxidase gene from tea plant (Camellia sinensis) and expression analysis under biotic and abiotic stresses	Botanical Studies, 2014, 55(1): 7
8	JQ739460	CsWRKY2	CSS	2050	TEA028167.1	CSA028948.1	Abiotic/biotic stresses	responses to the cold and drought stresses	Y. WangZ. ShuW. WangX. JiangD. LiJ. PanX. Li	CsWRKY2, a novel WRKY gene from Camellia sinensis, is involved in cold and drought stress responses	Biologia Plantarum, 2016, 60(3): 443-451
9	KY615688	CsF3Ha	CSS	1107	TEA023790.1	CSA004930.1	Polyphenol biosynthesis	Played critical roles in flavonoid biosynthesis in tea plants	Yahui Han, Keyi Huang, Yajun Liu, Tianming Jiao, Guoliang Ma, Yumei Qian, Peiqiang Wang, Xinlong Dai, Liping Gao and Tao Xia	Functional Analysis of Two Flavanone-3-Hydroxylase Genes from Camellia sinensis: A Critical Role in Flavonoid Accumulation.	Genes, 2017, 8(11): 300
10	KY615689	CsF3Hb	CSS	1071	TEA023790.1	CSA004930.1	Polyphenol biosynthesis	Played critical roles in flavonoid biosynthesis in tea plants	Yahui Han, Keyi Huang, Yajun Liu, Tianming Jiao, Guoliang Ma, Yumei Qian, Peiqiang Wang, Xinlong Dai, Liping Gao and Tao Xia	Functional Analysis of Two Flavanone-3-Hydroxylase Genes from Camellia sinensis: A Critical Role in Flavonoid Accumulation.	Genes, 2017, 8(11): 300
11	EF205148	CsLAR	CSS	1301	TEA027582.1	CSA018523.1	Polyphenol biosynthesis	expressed increased with the increasing of tea catechin contents	MA Chun-lei, QIAO Xiao-yan, CHEN Liang	Cloning and Expression Analysis of Leucoanthocyantin Reducase Gene of Tea Plant (Camellia sinensis)	Journal of Tea Science, 2010, 30(1): 27-36 (In Chinese)
12	KU852488	CsS-RNase	CSS	1121	TEA022653.1	CSA031099.1	Development	related to SI interaction in C. sinensis	Cheng-Cai Zhang, Li-Qiang Tan, Li-Yuan Wang, Kang Wei, Li-Yun Wu, Fen Zhang, Hao Cheng, De-Jiang Ni	Cloning and characterization of an S-RNase gene in Camellia sinensis	Scientia Horticulturae, 2016, 207: 218-224
13	MG459470	CsSAMT	CSS	1104	TEA032708.1	CSA010991.1	Aroma formation	chloroplast gene associated with tea aroma formation	Deng WW, Wang R, Yang T, Jiang L, Zhang ZZ	Functional Characterization of Salicylic Acid Carboxyl Methyltransferase from Camellia sinensis, Providing the Aroma Compound of Methyl Salicylate during the Withering Process of White Tea.	Journal of Agricultural and Food Chemistry, 2017, 65(50): 11036-11045
14	KM289196.1	CsSCLP	CSS	1710	TEA034036.1	CSA014844.1	Development	not significantly affected by floral development and tissues	Yiyong Chen, Ying Zhou, Lanting Zeng, Fang Dong, Ziyin Yang	Characterization of functional proteases from flowers of tea (Camellia sinensis) plants	Journal of Functional Foods, 2016, 25: 149-159
15	GU992402	CsANR1	CSS	1044	TEA009266.1	CSA011986.1	Polyphenol biosynthesis	Encoding anthocyanidin reductase	Pang Y, Abeysinghe IS, He J, He X, Huhman D, Mewan KM, Sumner LW, Yun J, Dixon RA.	Functional Characterization of Proanthocyanidin Pathway Enzymes from Tea and Their Application for Metabolic Engineering	Plant Physiology, 2013, 161(3): 1103-1116
16	GU992400	CsANR2	CSS	1014	TEA022960.1	CSA011986.1	Polyphenol biosynthesis	Encoding anthocyanidin reductase	Pang Y, Abeysinghe IS, He J, He X, Huhman D, Mewan KM, Sumner LW, Yun J, Dixon RA.	Functional Characterization of Proanthocyanidin Pathway Enzymes from Tea and Their Application for Metabolic Engineering	Plant Physiology, 2013, 161(3): 1103-1116
17	GU992401	CsLAR	CSS	1282	TEA027582.1	CSA018523.1	Polyphenol biosynthesis	potential importance of epimerization in flavan-3-ol biosynthesis	Pang Y, Abeysinghe IS, He J, He X, Huhman D, Mewan KM, Sumner LW, Yun J, Dixon RA.	Functional Characterization of Proanthocyanidin Pathway Enzymes from Tea and Their Application for Metabolic Engineering	Plant Physiology, 2013, 161(3): 1103-1116
18	EF055882	CsGS	CSS	1071	TEA032123.1	CSA006044.1	Polyphenol biosynthesis	enhancing effect on the activity of GS enzyme	Nisha K. Rana,Prashant Mohanpuria, Sudesh Kumar Yadav	Cloning and characterization of a cytosolic glutamine synthetase from Camellia sinensis (L.) O. Kuntze that is upregulated by ABA, SA, and H2O2.	Molecular Biotechnology, 2008, 39(1): 49-56
19	AB847095.1	UGT73A17	CSS	1422	TEA012722.1	CSA013714.1	Polyphenol biosynthesis	partly participates in the biosynthesis of flavonol glycosides in plant	Shoji Ohgami Eiichiro Ono Hiromi Toyonaga Naoharu Watanabe Toshiyuki Ohnishi1	Identification and characterization of Camellia sinensis glucosyltransferase, UGT73A17: A possible role in flavonol glucosylation	Plant Biotechnology, 2014: 14.1027
20	AY648027	CsDFR	CSS	1413	TEA032730.1	CSA003949.1	Polyphenol biosynthesis	concomitant modulation of catechins content	Kashmir Singh Sanjay Kumar Sudesh Kumar Yadav Paramvir Singh Ahuja	Characterization of dihydroflavonol 4-reductase cDNA in tea [Camellia sinensis (L.) O. Kuntze]	Plant Biotechnology Reports, 2009, 3(1): 95-101
21	KY615698	CsLARa	CSS	1518	TEA027582.1	CSA018523.1	Polyphenol biosynthesis	promote biosynthesis of catechin monomers and inhibite polymerization.	Peiqiang Wang, Lingjie Zhang, Xiaolan Jiang, Xinlong Dai, Lijuan Xu, Tong Li, Dawei Xing, Yanzhi Li, Mingzhuo Li, Liping Gao,Tao Xia	Evolutionary and functional characterization of leucoanthocyanidin reductases from Camellia sinensis	Planta, 2018, 247(1): 139-154
22	KY615700	CsLARb	CSS	1401	TEA026458.1	CSA018523.1	Polyphenol biosynthesis	promote biosynthesis of catechin monomers and inhibite polymerization.	Peiqiang Wang, Lingjie Zhang, Xiaolan Jiang, Xinlong Dai, Lijuan Xu, Tong Li, Dawei Xing, Yanzhi Li, Mingzhuo Li, Liping Gao,Tao Xia	Evolutionary and functional characterization of leucoanthocyanidin reductases from Camellia sinensis	Planta, 2018, 247(1): 139-154
23	KY615699	CsLARc	CSS	1595	TEA021535.1	CSA018523.1	Polyphenol biosynthesis	promote biosynthesis of catechin monomers and inhibite polymerization.	Peiqiang Wang, Lingjie Zhang, Xiaolan Jiang, Xinlong Dai, Lijuan Xu, Tong Li, Dawei Xing, Yanzhi Li, Mingzhuo Li, Liping Gao,Tao Xia	Evolutionary and functional characterization of leucoanthocyanidin reductases from Camellia sinensis	Planta, 2018, 247(1): 139-154
24	AF537127	β-glucosidase gene	CSS	1475	NA	NA	Aroma formation	affect on alcoholic aroma precursors and insect resistance	Jiang Chang-Jun Li Yuan-Hua Fang Wan-Ping	cDNA cloning and prokaryotic expression of β-glucosidase in tea plant [Camellia sinensis (L.) O. Kutze]	Chinese Journal of Agricultural Biotechnology, 2005, 2(2): 107-111 (In Chinese)
25	D26593	CHS1	CSS	1390	TEA023340.1	CSA024718.1	Polyphenol biosynthesis	affect total catechin accumulation	Li-Qun Zhang, Kang Wei, Hao Cheng, Li-Yuan Wang and Cheng-Cai Zhang	Accumulation of catechins and expression of catechin synthetic genes in Camellia sinensis at different developmental stages	Botanical Studies, 2016, 57(1): 31
26	D26594	CHS2	CSS	1405	TEA034042.1	CSA024718.1	Polyphenol biosynthesis	affected catechin accumulation, but it was less important than CHS1	Li-Qun Zhang, Kang Wei, Hao Cheng, Li-Yuan Wang and Cheng-Cai Zhang	Accumulation of catechins and expression of catechin synthetic genes in Camellia sinensis at different developmental stages	Botanical Studies, 2016, 57(1): 31
27	D26595	CHS3	CSS	1425	TEA023333.1	CSA024718.1	Polyphenol biosynthesis	affected catechin accumulation, but it was less important than CHS1	Li-Qun Zhang, Kang Wei, Hao Cheng, Li-Yuan Wang and Cheng-Cai Zhang	Accumulation of catechins and expression of catechin synthetic genes in Camellia sinensis at different developmental stages	Botanical Studies, 2016, 57(1): 31
28	GAAC01051116	CsANS	CSS	960	NA	NA	Polyphenol biosynthesis	ANRs are essential for EGCG and ECG biosynthesis	Li-Qun Zhang, Kang Wei, Hao Cheng, Li-Yuan Wang and Cheng-Cai Zhang	Accumulation of catechins and expression of catechin synthetic genes in Camellia sinensis at different developmental stages	Botanical Studies, 2016, 57(1): 31
29	GU944768	ANR1	CSS	1014	TEA022960.1	CSA011986.1	Polyphenol biosynthesis	significantly correlated with total catechins, EGCG and ECG.	Li-Qun Zhang, Kang Wei, Hao Cheng, Li-Yuan Wang and Cheng-Cai Zhang	Accumulation of catechins and expression of catechin synthetic genes in Camellia sinensis at different developmental stages	Botanical Studies, 2016, 57(1): 31
30	JN024667	ANR2	CSS	NA	TEA009266.1	CSA011986.1	Polyphenol biosynthesis	significantly correlated with total catechins, EGCG and ECG.	Li-Qun Zhang, Kang Wei, Hao Cheng, Li-Yuan Wang and Cheng-Cai Zhang	Accumulation of catechins and expression of catechin synthetic genes in Camellia sinensis at different developmental stages	Botanical Studies, 2016, 57(1): 31
31	EF205148	LAR	CSS	1301	TEA027582.1	CSA018523.1	Polyphenol biosynthesis	positively correlated with the contents of EGCG	Li-Qun Zhang, Kang Wei, Hao Cheng, Li-Yuan Wang and Cheng-Cai Zhang	Accumulation of catechins and expression of catechin synthetic genes in Camellia sinensis at different developmental stages	Botanical Studies, 2016, 57(1): 31
32	FJ436978	CsDHN	CSS	960	TEA032725.1	No hits found	Abiotic/biotic stresses	defense against abiotic stress during tea seeds maturation	Li YeYun; Zhou YueQin; Xie XiaoFang; Shu XiTing; Deng WeiWei; Jiang ChangJun	Cloning and expression analysis of dehydrin gene (csDHN) in tea plant (Camellia sinensis).	Journal of Agricultural Biotechnology, 2016, 24(3): 332-341 (In Chinese)
33	NA	CsERF-B3	CSS	639	NA	NA	Abiotic/biotic stresses	regulation of abiotic stress in tea plant	WU Zhijun LU Li LI Xinghui FANG Wanping ZHOU Lin TAN Guofei ZHUANG Jing	Isolation and expression profiles analysis of AP2 / ERF-3 group transcription factor from Camellia sinensis.	Journal of Nanjing Agricultural University, 2014, 37: 67-75 (In Chinese)
34	JX050148.1	CsbZIP1	CSS	1515	TEA007277.1	CSA017542.1	Abiotic/biotic stresses	associated with cold and salt stresses in tea plant	CAO Hong-Li, YUE Chuan, ZHOU Yan-Hua, WANG Lu, HAO Xin-Yuan, YANG Ya-Jun, WANG Xin-Chao	Molecular Cloning and Expression of a bZIP Transcription Factor Gene CsbZIP1 in Tea Plant (Camellia sinensis)	Acta Agronomica Sinica, 2014, 40(9): 1702-1709 (In Chinese)
35	FJ965288	Co-accC	C. oleifera	1901	TEA026906.1	CSA007940.1	Metabolism	significant in the fatty acid and lipid biosynthesis of seeds	BAOMING WANG, XIAOFENG TAN2, JAO JIANG, LINZHANG	molecular cloning and expression of two genes encoding accase subunits of camellia oleifera (theaceae)	Pakistan Journal of Botany, 2018, 50(1): 103-110
36	FJ965289	Co-accD	C. oleifera	1530	TEA020295.1	CSA020606.1	Metabolism	significant in the fatty acid and lipid biosynthesis of seeds	BAOMING WANG, XIAOFENG TAN2, JAO JIANG, LINZHANG	molecular cloning and expression of two genes encoding accase subunits of camellia oleifera (theaceae)	Pakistan Journal of Botany, 2018, 50(1): 103-110
37	KP635268	CrGA20ox1	C. reticulata	1178	TEA011661.1	CSA007392.1	Development	positively associated with height in the different camellias	WANG Jiang-Ying, WU Bin, LIU Wei-Xin, FAN Zheng-Qi, LI Ji-Yuan	Overexpression and Silence Expression of CrGA20ox1 from Camellia reticulata‘Hentiangao’and Its Effect on Plant Forms in Transgenic Tobacco	Acta Horticulturae Sinica, 2015, 42(8): 1523-1532 (In Chinese)
38	KC242133	CsSAD	CSS	1191	TEA007587.1	CSA008342.1	Abiotic/biotic stresses	low temperature, drought, and wounding response	Z.T.Ding, J.Z.Shen, L.L.Pan, Y.U. Wang, Y.S. Li, Y. Wang, H.W. Sun	CsSAD: a fatty acid desaturase gene involved in abiotic resistance in Camellia sinensis (L.)	Genetics and Molecular Research, 2016, 15(15017512)
39	KT007221	Csp450	C. siensis	1527	TEA007457.1	CSA028726.1	Metabolism	involved in fatty acid metabolism	Aysenur EMINOGLU, Yesim AKTüRK DIZMAN, Sule GüZEL, Ali Osman BELDüZ	Molecular and in silico cloning, identification, and preharvest period expression analysis of a putative cytochrome P450 monooxygenase gene from Camellia sinensis (L.) Kuntze (tea)	Turkish Journal of Biology, 2018, 42(1): 1-11
40	AY641733	CsQM	CSS	1008	TEA002693.1	CSA024527.1	Development	related with growth and development in plant	Kashmir Singh, Asosii Paul, Sanjay Kumar,Paramvir Singh Ahuja	Cloning and differential expression of QM like protein homologue from tea [Camellia sinensis (L.) O. Kuntze].	Molecular Biology Reports, 2009, 36(5): 921-927
41	JX914592	CoSQS	C. oleifera	1554	No hits found	CSA009469.1	Metabolism	related with squalene content ,but no with oil yield	ZENG Yan-ling;ZHANG Dang-quan;ZENG Xiao-feng;LIU Mei-lan	Molecular Characterization and Expression Analysis of Squalene Synthetase Gene( CoSQS) from Camellia	Journal of Plant Genetic Resources,2016，17( 4) : 748-755 (In Chinese)
42	JX624168	CsGolS1	CSS	1386	TEA023963.1	CSA013997.1	Abiotic/biotic stresses	related to abiotic stress responses	Yu Zhou, Yan Liu, Shuangshuang Wang, Cong Shi, Ran Zhang, Jia Rao, Xu Wang, Xungang Gu, Yunsheng Wang, Daxiang Li, and Chaoling Wei	Molecular Cloning and Characterization of Galactinol Synthases in Camellia sinensis with Different Responses to Biotic and Abiotic Stressors	Journal of Agricultural and Food Chemistry, 2017, 65(13): 2751-2759
43	KP757767	CsGolS2	CSS	1574	TEA011903.1	CSA013997.1	Abiotic/biotic stresses	closely related to biotic stress	Yu Zhou, Yan Liu, Shuangshuang Wang, Cong Shi, Ran Zhang, Jia Rao, Xu Wang, Xungang Gu, Yunsheng Wang, Daxiang Li, and Chaoling Wei	Molecular Cloning and Characterization of Galactinol Synthases in Camellia sinensis with Different Responses to Biotic and Abiotic Stressors	Journal of Agricultural and Food Chemistry, 2017, 65(13): 2751-2759
44	KP757768	CsGolS3	CSS	1350	TEA012416.1	CSA016595.1	Abiotic/biotic stresses	closely related to biotic stress	Yu Zhou, Yan Liu, Shuangshuang Wang, Cong Shi, Ran Zhang, Jia Rao, Xu Wang, Xungang Gu, Yunsheng Wang, Daxiang Li, and Chaoling Wei	Molecular Cloning and Characterization of Galactinol Synthases in Camellia sinensis with Different Responses to Biotic and Abiotic Stressors	Journal of Agricultural and Food Chemistry, 2017, 65(13): 2751-2759
45	KU244518	CsHSP17.2	CSS	734	TEA026664.1	CSA014883.1	Abiotic/biotic stresses	up-regulated by high temperature, heat tolerence	WANG Mingle; ZHU Xujun; WANG Weidong; WANG Xuanqing; LIN Minglu; LI Xinghui	Molecular cloning and expression analysis of low molecular weight heat shock protein gene CsHSP17.2 from Camellia sinensis	Journal of Nanjing Agricultural University, 2015, 38(3) (In Chinese)
46	KX853535	CsMYB6A	CSS	993	TEA018834.1	CSA012419.1	Polyphenol biosynthesis	activate the expression of flavonoid-related structural genes	Xiujuan He, Xuecheng Zhao, Liping Gao, Xingxing Shi, Xinlong Dai, Yajun Liu, Tao Xia & Yunsheng Wang	Isolation and Characterization of Key Genes that Promote Flavonoid Accumulation in Purple-leaf Tea (Camellia sinensis L.)	Scientific Reports, 2018, 8(1): 130
47	KY399734	CsUGT72AM1	CSS	1658	TEA029495.1	CSA027270.1	Polyphenol biosynthesis	has catalytic activity as a flavonol 3-O-glucosyltransferase	Xiujuan He, Xuecheng Zhao, Liping Gao, Xingxing Shi, Xinlong Dai, Yajun Liu, Tao Xia & Yunsheng Wang	Isolation and Characterization of Key Genes that Promote Flavonoid Accumulation in Purple-leaf Tea (Camellia sinensis L.)	Scientific Reports, 2018, 8(1): 130
48	AB524883	CjF3Ha	C. japonica	633	TEA023790.1	CSA004930.1	Polyphenol biosynthesis	Anthocyanin biosynthetic gene	Nobumine TATEISHI, Yukio OZAKI, Hiroshi OKUBO	Molecular Cloning of the Genes Involved in Anthocyanin Biosynthesis in Camellia japonica	Journal of the Faculty of Agriculture Kyushu University, 2010, 55(1): 21-28
49	AB524884	CjF3Hb	C. japonica	633	TEA023790.1	CSA004930.1	Polyphenol biosynthesis	Anthocyanin biosynthetic gene	Nobumine TATEISHI, Yukio OZAKI, Hiroshi OKUBO	Molecular Cloning of the Genes Involved in Anthocyanin Biosynthesis in Camellia japonica	Journal of the Faculty of Agriculture Kyushu University, 2010, 55(1): 21-28
50	AB524885	CjDFR	C. japonica	605	TEA032730.1	CSA003949.1	Polyphenol biosynthesis	Anthocyanin biosynthetic gene	Nobumine TATEISHI, Yukio OZAKI, Hiroshi OKUBO	Molecular Cloning of the Genes Involved in Anthocyanin Biosynthesis in Camellia japonica	Journal of the Faculty of Agriculture Kyushu University, 2010, 55(1): 21-28
51	AB524886	CjANS	C. japonica	468	TEA010322.1	CSA011508.1	Polyphenol biosynthesis	Anthocyanin biosynthetic gene	Nobumine TATEISHI, Yukio OZAKI, Hiroshi OKUBO	Molecular Cloning of the Genes Involved in Anthocyanin Biosynthesis in Camellia japonica	Journal of the Faculty of Agriculture Kyushu University, 2010, 55(1): 21-28
52	KX450265	CsMTP11	CSS	1197	TEA004983.1	CSA034826.1	Abiotic/biotic stresses	regulation of heavy metal stress process in tea plant	YUAN Lian-Yu,CHEN Ying-Juan,WEI Xu,TONG Hua-Rong	Cloning and Function Analysis of Metal Tolerance Gene (CsMTP11) in Tea Plant (Camellia sinensis L. O. Kuntze)	Acta Agronomica Sinca, 2017, 43(5):708-717 (In Chinese)
53	JF343560.1	CnFLS1	C. nitidissima	1297	TEA010328.1	CSA006950.1	Development	plays critical roles in yellow colour pigmentation	Zhou XW, Fan ZQ, Chen Y, Zhu YL, Li JY, Yin HF.	Functional analyses of a flavonol synthase–like gene from Camellia nitidissima reveal its roles in flavonoid metabolism during floral pigmentation	Journal of Biosciences, 2013, 38(3): 593-604
54	KF006849	CsLIS/NES-1/2	CSS	2050	TEA004822.1	CSA016735.1	Aroma formation	producing (E)-nerolidol and linalool in vitro	Guo‐Feng Liu, Jing‐Jing Liu, Zhi‐Rong He, Fu‐Min Wang, Hua Yang, Yi‐Feng Yan, Ming‐Jun Gao, Margaret Y. Gruber, Xiao‐Chun Wan, Shu Wei	Implementation of CsLIS/NES in linalool biosynthesis involves transcript splicing regulation in Camellia sinensis	Plant Cell Environment, 2018, 41(1): 176-186
55	KJ502290	ClGA2ox1	C. lipoensis	1002	TEA021390.1	CSA032124.1	Metabolism	determining the level of bioactive Gas	Zheng Xiao, Ruipeng Fu, Jiyuan Li, Zhengqi Fan, Hengfu Yin	Overexpression of the Gibberellin 2-Oxidase Gene from Camellia lipoensis Induces Dwarfism and Smaller Flowers in Nicotiana tabacum	Plant Molecular Biology Reporter, 2016, 34(1): 182-191
56	KJ502289	ClGA2ox2	C. lipoensis	1375	TEA014251.1	CSA026961.1	Metabolism	determining the level of bioactive Gas	Zheng Xiao, Ruipeng Fu, Jiyuan Li, Zhengqi Fan, Hengfu Yin	Overexpression of the Gibberellin 2-Oxidase Gene from Camellia lipoensis Induces Dwarfism and Smaller Flowers in Nicotiana tabacum	Plant Molecular Biology Reporter, 2016, 34(1): 182-191
57	KJ502291	ClGA2ox3	C. lipoensis	1005	TEA007484.1	CSA004444.1	Metabolism	determining the level of bioactive Gas	Zheng Xiao, Ruipeng Fu, Jiyuan Li, Zhengqi Fan, Hengfu Yin	Overexpression of the Gibberellin 2-Oxidase Gene from Camellia lipoensis Induces Dwarfism and Smaller Flowers in Nicotiana tabacum	Plant Molecular Biology Reporter, 2016, 34(1): 182-191
58	HQ889679	CsAOC	CSS	916	TEA001905.1	CSA017471.1	Abiotic/biotic stresses	affect herbivore resistance and and against pests	Meng-xin Wang, Qing-ping Ma, Bao-yu Han, Xing-hui Lia	Molecular cloning and expression of a jasmonate biosynthetic gene allene oxide cyclase from Camellia sinensis	Canadian Journal of Plant Science, 2016, 96(1): 109-116
59	JN017093.1	CoFBA1	C. oleifera	1179	TEA008518.1	CSA011908.1	Metabolism	oil biosynthesis	Zeng Y, Tan X, Zhang L, Jiang N, Cao H	Identification and Expression of Fructose-1,6-Bisphosphate Aldolase Genes and Their Relations to Oil Content in Developing Seeds of Tea Oil Tree (Camellia oleifera)	PLoS One, 2014, 9(9): e107422
60	JX914588	CoFBA2	C. oleifera	1077	TEA023229.1	CSA035207.1	Metabolism	oil biosynthesis	Zeng Y, Tan X, Zhang L, Jiang N, Cao H	Identification and Expression of Fructose-1,6-Bisphosphate Aldolase Genes and Their Relations to Oil Content in Developing Seeds of Tea Oil Tree (Camellia oleifera)	PLoS One, 2014, 9(9): e107422
61	JX914589	CoFBA3	C. oleifera	1194	TEA009803.1	CSA009966.1	Metabolism	oil biosynthesis	Zeng Y, Tan X, Zhang L, Jiang N, Cao H	Identification and Expression of Fructose-1,6-Bisphosphate Aldolase Genes and Their Relations to Oil Content in Developing Seeds of Tea Oil Tree (Camellia oleifera)	PLoS One, 2014, 9(9): e107422
62	JX914590	CoFBA4	C. oleifera	1185	TEA004808.1	CSA011908.1	Metabolism	oil biosynthesis	Zeng Y, Tan X, Zhang L, Jiang N, Cao H	Identification and Expression of Fructose-1,6-Bisphosphate Aldolase Genes and Their Relations to Oil Content in Developing Seeds of Tea Oil Tree (Camellia oleifera)	PLoS One, 2014, 9(9): e107422
63	KC337052	CoGAPDH	C. oleifera	519	TEA018881.1	CSA016761.1	Metabolism	oil biosynthesis	Zeng Y, Tan X, Zhang L, Jiang N, Cao H	Identification and Expression of Fructose-1,6-Bisphosphate Aldolase Genes and Their Relations to Oil Content in Developing Seeds of Tea Oil Tree (Camellia oleifera)	PLoS One, 2014, 9(9): e107422
64	EU717697	CoACP	C. oleifera	669	TEA012294.1	CSA021370.1	Metabolism	oil biosynthesis	Zeng Y, Tan X, Zhang L, Jiang N, Cao H	Identification and Expression of Fructose-1,6-Bisphosphate Aldolase Genes and Their Relations to Oil Content in Developing Seeds of Tea Oil Tree (Camellia oleifera)	PLoS One, 2014, 9(9): e107422
65	KJ995982	CoSAD	C. oleifera	1191	TEA007587.1	CSA008342.1	Metabolism	oil biosynthesis	Zeng Y, Tan X, Zhang L, Jiang N, Cao H	Identification and Expression of Fructose-1,6-Bisphosphate Aldolase Genes and Their Relations to Oil Content in Developing Seeds of Tea Oil Tree (Camellia oleifera)	PLoS One, 2014, 9(9): e107422
66	KJ910340	CoALDH	C. oleifera	1739	TEA033460.1	CSA010064.1	Metabolism	metabolizing excess aldehydes during lipid synthesis	Li Ze, Wang Jianyong, Long Hongxu, Zeng Yanling, Mei Fangfang, Chen Hongpeng, Liu Zhiming, Tan Xiaofeng	Cloning and Expression Analysis of an Aldehyde Dehydrogenase Gene from Camellia oleifera	Nanoscience and Nanotechnology Letters, 2017, 9(3): 364-373
67	NA	CsFOMT	CSS	1246	NA	NA	Polyphenol biosynthesis	Regulating the flavonoid in tea plant	MA Cheng-Ying, LU Hai-Peng , LIN Zhi, ZHANG Yue, GUO Li, TAN Jun-Feng	Cloning and Prokaryotic Expression of Flavonoid O-methyltransferase from Camellia sinensis	Scientia Agricultura Sinica, 2013 (2): 11 (In Chinese)
68	JX050145	CsBADH1	CSS	1972	TEA025182.1	CSA002246.1	Abiotic/biotic stresses	mediate the regulation of cold acclimation in tea plant	CAO Hong-li2013, HAO Xin-yuan, YUE Chuan, MA Chun-lei, WANG Xin-chao, YANG Ya-jun	Cloning and Expression Analysis of Betaine Aldehyde Dehydragenase Gene (CsBADH1) from Tea Plant [Camellia sinensis (L.) O. Kuntze]	Journal of Tea Science, 2013, 33(2): 99-108 (In Chinese)
69	NA	Co-sHSP	C. oleifera	699	NA	NA	Abiotic/biotic stresses	enhanced cell survivability against heat stress	Hongpeng Chen, Xiaofeng Tan, Fangming Hu	Cloning, Bioinformatics Analysis and Functional Identification of a Novel Small Heat Shock Protein Gene from Camellia oleifera Seed	3rd International Conference on Bioinformatics and Biomedical Engineering, IEEE, 2009: 1-4
70	EU715397	CsBDP	CSS	1333	TEA032499.1	CSA001654.1	Abiotic/biotic stresses	important for the stress tolerance of tea plant	Peng Wang, Rui-Rui Su, Ji-Yang Zheng, Shuang-Huai Cheng and Guo-Ping Zhu	Molecular cloning and phylogenetic analysis of a novel BURP domain-containing gene from Camellia sinensis	African Journal of Biotechnology, 2011, 10(69): 15470-15476
71	KJ995981	CoFAD2-1	C. oleifera	1558	TEA016089.1	CSA033714.1	Metabolism	control the oleic acid transform into the linoleic acid	Wang Zhongwei, Wen Qiang, Tang Shijie, Xu Li'an	Cloning and Bioinformatics Analysis of a Novel FAD2 Gene from Camellia oleifera	Molecular Plant Breedingg, 2017, 15(1): 84-90 (In Chinese)
72	KF588570	CsSDR	CSS	996	TEA028837.1	CSA001786.1	Metabolism	production of several VPB compounds in C. sinensis flowers	Ying Zhou, Ling Zhang, Jiadong Gui, Fang Dong, Sihua Cheng, Xin Mei, Linyun Zhang, Yongqing Li, Xinguo Su, Susanne Baldermann, Naoharu Watanabe, Ziyin Yang	Molecular Cloning and Characterization of a Short-Chain Dehydrogenase Showing Activity with Volatile Compounds Isolated from Camellia sinensis	Plant Molecular Biology Reporter, 2015, 33(2): 253-263
73	KF588571	CsSDRL	CSS	972	TEA033224.1	CSA003088.1	Metabolism	production of several VPB compounds in C. sinensis flowers	Ying Zhou, Ling Zhang, Jiadong Gui, Fang Dong, Sihua Cheng, Xin Mei, Linyun Zhang, Yongqing Li, Xinguo Su, Susanne Baldermann, Naoharu Watanabe, Ziyin Yang	Molecular Cloning and Characterization of a Short-Chain Dehydrogenase Showing Activity with Volatile Compounds Isolated from Camellia sinensis	Plant Molecular Biology Reporter, 2015, 33(2): 253-263
74	AB45437	Csdhy1	CSS	318	NA	NA	Abiotic/biotic stresses	response to drought stress	Kato M, Kitao N, Ishida M, Morimoto H, Irino F, Mizuno K.	Expression for Caffeine Biosynthesis and Related Enzymes in Camellia sinensis	Zeitschrift für Naturforschung C. A Journal of Biosciences,65(3-4): 245-256
75	NA	CsARGOS	CSS	366	NA	NA	Development	plant development and hormonal regulation	WANG Wen-Li, WU Zhi-Jun, LIU Zhi-Wei, CUI Xin, ZHUANG Jing	Cloning and expression profiles analysis of development related gene CsARGOS in tea plant (Camellia sinensis)	Plant Physiology Journal,53(1):38-44 (In Chinese)
76	HM536196.1	LCYE	CSA	1599	TEA013706.1	CSA022420.1	Metabolism	Encoding lycopene-epsilon-cyclase	Sangeeta Borchetia, Chiranjana Bora, Bornali Gohain, Prasenjit Bhagawati, Niraj Agarwala, Neelakshi Bhattacharya, Raju Bharalee, Priyadarshini Bhorali, Tirthankar Bandyopadhyay, Sushmita Gupta, Sourabh Kumar Das, H. Ranjit Singh, Parveen Ahmed, Madhurjya Gogoi, Sudripta Das	Cloning and heterologous expression of a gene encoding lycopene-epsilon-cyclase, a precursor of lutein in tea (Camellia sinensisvar assamica)	African Journal of Biotechnology, 2011, 10(32): 5934-5939
77	JN801040	partial PPO gene	CSS	577	TEA032324.1	CSA016203.1	Polyphenol biosynthesis	Encoding polyphenol oxidase	Ramkumar Samynathan, Chella Perumal Palanisamy, Sudhakar Gandhi, AbulKalam A. Manda, Mohankumar Padmanabhan, Suresh kumar Perisamy, Gopalakrishnan Velliyur Kanniappan	Isolation and characterization of polyphenol oxidase from UPASI selected clone of Camellia sinensis (L.) O.Kuntze	Indo American Journal of Pharmaceutical Research, 2015, 5: 241-252
78	KJ782632	CsRBOHA	CSS	3157	TEA011880.1	CSA017345.1	Metabolism	signal transportation and oxygen production	WANG Ming-le, WANG Wei-dong, ZHAO Zhen, LI Xing-hui	Molecular Cloning，Subcellular Localization and Expression Analysis of NADPH Oxidase Gene from Tea Plant	Acta Horticulturae Sinica, 2015, 42 (1): 95-103 (In Chinese)
79	KF906411	CsGRs1	CSS	1827	TEA018816.1	CSA032576.1	Abiotic/biotic stresses	abiotic stresses tolerance of tea plant	YUE Chuan, CAO Hong-Li, ZHOU Yan-Hua, WANG Lu, HAO Xin-Yuan, WANG Xin-Chao, YANG Ya-Jun	Cloning and Expression Analysis of Glutathione Reductase Genes(CsGRs) in Tea Plant (Camellia sinensis)	Scientia Agricultura Sinica,2014, 47(16): 3277-3289
80	KF418080	CsGRs2	CSS	2282	TEA005612.1	CSA013844.1	Abiotic/biotic stresses	abiotic stresses tolerance of tea plant	YUE Chuan, CAO Hong-Li, ZHOU Yan-Hua, WANG Lu, HAO Xin-Yuan, WANG Xin-Chao, YANG Ya-Jun	Cloning and Expression Analysis of Glutathione Reductase Genes(CsGRs) in Tea Plant (Camellia sinensis)	Scientia Agricultura Sinica,2014, 47(16): 3277-3289
81	HQ269805.1	Cn-CHI	C. nitidissima	953	TEA033023.1	CSA008262.1	Metabolism	Encoding chalconeisomerase	ZHOU Xing-wen2012, LI Ji-yuan, FAN Zheng qi	Cloning and Expression Analysis of Chalcone Isomerase Gene cDNA from Camellia nitidissima	Forest Research, 2012, 25(1): 93-99 (In Chinese)
82	NA	CnLCYE	C. nitidissima	2149	NA	NA	Development	controling the flower colour	Zhou Xingwen2017, Kang Meisheng, Feng Xiaojuan, Sun Yingkun	Cloning of Camellia nitidissima Lycopene ε-cyclase cDNA and Construction of Sense Expression Vectors	Molecular Plant Breeding, 2017, 15(7), 2556-2562 (In Chinese)
83	KC920699	CsNAC	CSS	1188	TEA021172.1	CSA028215.1	Abiotic/biotic stresses	defense against insects and adaptation to abiotic stresses	Lei Tang, Zheng-zhong Jiang, Jie-Ru Zhang, Chao-Ling Wei	Cloning and Functional Analysis of A NAC-Like Gene Csnac in Tea Plant(Camellia sinensis)	Journal of Tea, 2013 (4): 17 (In Chinese)
84	KT180309	CsF3'H	CSS	1706	TEA006847.1	CSA031792.1	Polyphenol biosynthesis	encoding Flavonoid 3'-hydroxylase	Tian-Shan Zhou, Rui Zhou, You-Ben Yu, Yao Xiao, Dong-Hua Li, Bin Xiao, Oliver Yu, Ya-Jun Yang	Cloning and Characterization of a Flavonoid 3'-Hydroxylase Gene from Tea Plant (Camellia sinensis)	International Journal of Molecular Sciences, 2016, 17(2): 261
85	EF218618.1	CsAPS1	CSS	1415	TEA008619.1	CSA022721.1	Metabolism	Encoding ATP sulfurylase	Lin Zhu, Wei-Wei Deng, Ai-Hua Ye, Mei Yu, Zhao-Xia Wang, Chang-Jun Jiang	Cloning of two cDNAs encoding a family of ATP sulfurylase from Camellia sinensis related to selenium or sulfur metabolism and functional expression in Escherichia coli.	Plant Physiology and Biochemistry, 2008, 46(8-9): 731-738
86	EF218619.1	CsAPS2	CSS	1706	TEA008619.1	CSA028822.1	Metabolism	Encoding ATP sulfurylase	Lin Zhu, Wei-Wei Deng, Ai-Hua Ye, Mei Yu, Zhao-Xia Wang, Chang-Jun Jiang	Cloning of two cDNAs encoding a family of ATP sulfurylase from Camellia sinensis related to selenium or sulfur metabolism and functional expression in Escherichia coli.	Plant Physiology and Biochemistry, 2008, 46(8-9): 731-738
87	LC070683	CbTps1	C. brevistyla	1665	TEA024081.1	CSA006772.1	Abiotic/biotic stresses	attract insects for pollination of C. brevistyla.	Jun-ichiro Hattan,Kazutoshi Shindo,Tomoko Ito,Yurica Shibuya,Arisa Watanabe,Chie Tagaki,Fumina Ohno,Tetsuya Sasaki,Jun Ishii,Akihiko Kondo,Norihiko Misawa	Identification of a novel hedycaryol synthase gene isolated from Camellia brevistyla flowers and floral scent of Camellia cultivars.	Planta, 2016, 243(4): 959-972
88	LC096084	CsTps1	C. saluenensis	1728	TEA004822.1	CSA016735.1	Metabolism	novel hedycaryol synthase gene	Jun-ichiro Hattan,Kazutoshi Shindo,Tomoko Ito,Yurica Shibuya,Arisa Watanabe,Chie Tagaki,Fumina Ohno,Tetsuya Sasaki,Jun Ishii,Akihiko Kondo,Norihiko Misawa	Identification of a novel hedycaryol synthase gene isolated from Camellia brevistyla flowers and floral scent of Camellia cultivars.	Planta, 2016, 243(4): 959-972
89	KY264048	CsPCS1	CSS	1515	TEA030467.1	CSA021610.1	Abiotic/biotic stresses	related to metal stresses	Ming-Le Wang, Qing-Hui Li, Hua-Hong Xin, Xuan Chen, Xu-Jun Zhu, Xing-Hui Li	Reliable reference genes for normalization of gene expression data in tea plants (Camellia sinensis) exposed to metal stresses.	PloS one, 2017, 12(4): e0175863
90	AB015047	PRL-1 gene	CSS	707	TEA022150.1	CSA008455.1	Development	Ecoding the PR-1-Iike protein	Yoshiteru Tomimoto, Hiroshi lkehashi, Katsuyuki Kakeda, Yasuo Kowyama	A Pistil-Specific PR-1 Like Protein of Camellia, Its Expression, Sequence and Genealogical Position	Breeding Science, 1999, 49(2): 97-104
91	KU852488.1	putative S-RNase gene	CSS	958	TEA022653.1	CSA031099.1	Development	Playing role in self-incompatibility	Cheng-Cai Zhang, Li-Yuan Wang, Kang Wei, Li-Yun Wu, Hai-Lin Li, Fen Zhang, Hao Cheng and De-Jiang Ni	Transcriptome analysis reveals self-incompatibility in the tea plant (Camellia sinensis) might be under gametophytic control	BMC Genomics, 2016, 17(1): 359
92	JN561075	CsCuAO	C. siensis	812	TEA015253.1	CSA010476.1	Metabolism	Encoding copper-containing amine oxidase (CuAO)	Raju Bharalee, Sushmita Gupta, Tirthankar Bandyopadhyay, Bornali Gohain, Niraj Agarwala, Mohan C. Kalita, Sudripta Das	Molecular cloning, expression and computational analysis of a water stress inducible copper-containing amine oxidase gene (CuAO) from tea plant [Camellia sinensis (L.) O. Kuntze]	African Journal of Biotechnology, 2012, 11(89): 15547-15555
93	HM440156	CsHPL	CSS	1662	TEA008699.1	CSA006404.1	Abiotic/biotic stresses	defense against insects in tea plants	Wei-Wei Deng, Yi-Lin Wu, Ye-Yun Li, Zhen Tan, and Chao-Ling Wei	Molecular Cloning and Characterization of Hydroperoxide Lyase Gene in the Leaves of Tea Plant (Camellia sinensis)	Journal of Agricultural and Food Chemistry, 2016, 64(8): 1770-1776
94	KY615669	CsPALa	CSS	2121	TEA023243.1	CSA028450.1	Polyphenol biosynthesis	flavonoid biosynthesis,plant growth and stress	Yingling Wu, Wenzhao Wang, Yanzhi Li, Xinlong Dai, Guoliang Ma, Dawei Xing, Mengqing Zhu, Liping Gao, TaoXia	Six phenylalanine ammonia-lyases from Camellia sinensis: Evolution, expression, and kinetics	Plant Physiology and Biochemistry, 2017, 118: 413-421
95	KY615673	CsPALb	CSS	2112	TEA003137.1	CSA028450.1	Polyphenol biosynthesis	flavonoid biosynthesis,plant growth and stress	Yingling Wu, Wenzhao Wang, Yanzhi Li, Xinlong Dai, Guoliang Ma, Dawei Xing, Mengqing Zhu, Liping Gao, TaoXia	Six phenylalanine ammonia-lyases from Camellia sinensis: Evolution, expression, and kinetics	Plant Physiology and Biochemistry, 2017, 118: 413-421
96	KY615671	CsPALc	CSS	2136	TEA024587.1	CSA016076.1	Polyphenol biosynthesis	flavonoid biosynthesis,plant growth and stress	Yingling Wu, Wenzhao Wang, Yanzhi Li, Xinlong Dai, Guoliang Ma, Dawei Xing, Mengqing Zhu, Liping Gao, TaoXia	Six phenylalanine ammonia-lyases from Camellia sinensis: Evolution, expression, and kinetics	Plant Physiology and Biochemistry, 2017, 118: 413-421
97	KY615674	CsPALd	CSS	2145	TEA014056.1	CSA023534.1	Polyphenol biosynthesis	flavonoid biosynthesis,plant growth and stress	Yingling Wu, Wenzhao Wang, Yanzhi Li, Xinlong Dai, Guoliang Ma, Dawei Xing, Mengqing Zhu, Liping Gao, TaoXia	Six phenylalanine ammonia-lyases from Camellia sinensis: Evolution, expression, and kinetics	Plant Physiology and Biochemistry, 2017, 118: 413-421
98	KY615672	CsPALe	CSS	2130	TEA014056.1	CSA023534.1	Polyphenol biosynthesis	flavonoid biosynthesis,plant growth and stress	Yingling Wu, Wenzhao Wang, Yanzhi Li, Xinlong Dai, Guoliang Ma, Dawei Xing, Mengqing Zhu, Liping Gao, TaoXia	Six phenylalanine ammonia-lyases from Camellia sinensis: Evolution, expression, and kinetics	Plant Physiology and Biochemistry, 2017, 118: 413-421
99	KY615670	CsPALf	CSS	2130	TEA003374.1	CSA032883.1	Polyphenol biosynthesis	flavonoid biosynthesis,plant growth and stress	Yingling Wu, Wenzhao Wang, Yanzhi Li, Xinlong Dai, Guoliang Ma, Dawei Xing, Mengqing Zhu, Liping Gao, TaoXia	Six phenylalanine ammonia-lyases from Camellia sinensis: Evolution, expression, and kinetics	Plant Physiology and Biochemistry, 2017, 118: 413-421
100	KF988866	CsDREB	CSS	855	TEA010806.1	CSA008675.1	Abiotic/biotic stresses	increase plant tolerance to salt and drought stresses	Mingle Wang, Jing Zhuang, Zhongwei Zou, Qinghui Li1, Huahong Xin, Xinghui Li	Overexpression of a Camellia sinensis DREB Transcription Factor Gene (CsDREB) Increases Salt and Drought Tolerance in Transgenic Arabidopsis thaliana	Journal of Plant Biology, 2017, 60(5): 452-461
101	GQ229032	CsICE1	CSS	1964	TEA000036.1	CSA006284.1	Abiotic/biotic stresses	Playing role in cold responses in tea plants	Yu Wang, Chang-Jun Jiang, Ye-Yun Li, Chao-Ling Wei, Wei-Wei Deng	CsICE1 and CsCBF1: two transcription factors involved in cold responses in Camellia sinensis.	Plant Cell Reports, 2012, 31(1): 27-34
102	EU563238	CsCBF1	CSS	1210	TEA031249.1	CSA008675.1	Abiotic/biotic stresses	Playing role in cold responses in tea plants	Yu Wang, Chang-Jun Jiang, Ye-Yun Li, Chao-Ling Wei, Wei-Wei Deng	CsICE1 and CsCBF1: two transcription factors involved in cold responses in Camellia sinensis.	Plant Cell Reports, 2012, 31(1): 27-34
103	KC008716.1	CsbZIP6	CSS	1625	TEA030479.1	CSA012571.1	Abiotic/biotic stresses	negative regulator of the cold stress response	Lu Wang, Hongli Cao, Wenjun Qian, Lina Yao, Xinyuan Hao, Nana Li , Yajun Yang, Xinchao Wang	Identification of a novel bZIP transcription factor in Camellia sinensis as a negative regulator of freezing tolerance in transgenic arabidopsis	Annals of Botany, 2017, 119(7): 1195-1209
104	KM079193.1	CS_MYB	CSS	1170	TEA028008.1	CSA010303.1	Polyphenol biosynthesis	negatively regulate EGCG biosynthesis in tea plants	Shizhong Zheng, Yuling Lin, Zhongxiong Lai, Jinke Lin	Isolation and characterisation of a MYB transcription factor associated with epigallocatechin-3-gallate biosynthesis in Camellia sinensis L.	The Journal of Horticultural Science and Biotechnology, 2019, 94(1): 41-48
105	NA	coHPL	C. oleifera	1648	NA	NA	Metabolism	fatty acid hydroperoxide lyase	WANG Jian-yong, TAN Xiao-feng, LONG Hong-xu, CHEN Hong-peng, LIU Kai, ZHU Feng-yun	Cloning and sequence analysis of a fatty acid hydroperoxide lyase gene from Camellia oleifera	Journal of Central South University of Forestry & Technology, 2014,34(6) (In Chinese)
106	KJ910339	CoACOT	C. oleifera	1588	TEA033716.1	CSA029231.1	Metabolism	regulate the physiological balance in lipid synthesis	TAN Xiao-Feng, WANG Jian-Yong, LONG Hong-Xu, ZENG Yan-Ling, Mei Fang-Fang, LIU Kai, CHEN Hong-Peng	Cloning and Expression Analysis of a Acyl-CoA Thioesterase Gene from Camellia oleifera	Plant Physiology Journal 50(12):1845-1856 (In Chinese)
107	NA	CsOPR3	CSS	1197	NA	NA	Abiotic/biotic stresses	wound and herbivore infestation responses	Zhaojun Xin, Jin Zhang, Lingang Ge, Shu Lei,Juanjuan Han, Xin Zhang, Xiwang Li, Xiaoling Sun	A putative 12-oxophytodienoate reductase gene CsOPR3 from Camellia sinensis, is involved in wound and herbivore infestation responses.	Gene, 2017, 615: 18-24
108	NA	CsMYB2	CSS	924	NA	NA	Polyphenol biosynthesis	flavonoid biosynthesis	Wen-Li Wang, Yong-Xin Wang, Hui Li, Zhi-Wei Liu, Xin Cui & Jing Zhuang	Two MYB transcription factors (CsMYB2 and CsMYB26) are involved in flavonoid biosynthesis in tea plant [Camellia sinensis (L.) O. Kuntze].	BMC plant biology, 2018, 18(1): 288
109	NA	CsMYB26	CSS	921	NA	NA	Polyphenol biosynthesis	flavonoid biosynthesis	Wen-Li Wang, Yong-Xin Wang, Hui Li, Zhi-Wei Liu, Xin Cui & Jing Zhuang	Two MYB transcription factors (CsMYB2 and CsMYB27) are involved in flavonoid biosynthesis in tea plant [Camellia sinensis (L.) O. Kuntze].	BMC plant biology, 2018, 18(1): 288
110	KJ630568	CsGLO1	CSS	913	TEA003573.1	CSA034126.1	Development	flower development	K Zhou,QX Cao,C-M Jin,YY Niu,GL Li, JJ Zhang	Identification of Two GLOBOSA-like MADS-box Genes in Tea Plant (Camellia sinensis [L.] O. Kuntze)	Molecular Biology, 2019, 53(1): 13-23
111	KJ630569	CsGLO2	CSS	821	TEA003573.1	CSA034126.1	Development	flower development	K Zhou,QX Cao,C-M Jin,YY Niu,GL Li, JJ Zhang	Identification of Two GLOBOSA-like MADS-box Genes in Tea Plant (Camellia sinensis [L.] O. Kuntze)	Molecular Biology, 2019, 53(1): 13-23
112	KY827396	CsMYB5a	CSS	930	TEA004608.1	CSA007979.1	Polyphenol biosynthesis	regulate anthocyanin and proanthocyanidin biosynthesis	Xiaolan Jiang, Keyi Huang, Guangshun Zheng, Hua Hou, Peiqiang Wang, Han Jiang,Xuecheng Zhao, Mingzhuo Li, Shuxiang Zhang, Yajun Liu, Liping Gao, Lei Zhao,Tao Xia	CsMYB5a and CsMYB5e from Camellia sinensis differentially regulate anthocyanin and proanthocyanidin biosynthesis	Plant Science, 2018, 270: 209-220
113	KY827400	CsMYB5e	CSS	924	TEA002308.1	CSA012569.1	Polyphenol biosynthesis	regulate anthocyanin and proanthocyanidin biosynthesis	Xiaolan Jiang, Keyi Huang, Guangshun Zheng, Hua Hou, Peiqiang Wang, Han Jiang,Xuecheng Zhao, Mingzhuo Li, Shuxiang Zhang, Yajun Liu, Liping Gao, Lei Zhao,Tao Xia	CsMYB5a and CsMYB6e from Camellia sinensis differentially regulate anthocyanin and proanthocyanidin biosynthesis	Plant Science, 2018, 270: 209-220
114	NA	CsAlaDC	CSS	1434	NA	NA	Theanine biosynthesis	theanine biosynthesis,nitrogen metabolism	Peixian Ba, Kang Wei , Liyuan Wang, Fen Zhang, Li Ruan, Hailin Li, Liyun Wu and Hao Cheng	Identification of a Novel Gene Encoding the Specialized Alanine Decarboxylase in Tea (Camellia sinensis) Plants	Molecules, 2019, 24(3): 540
115	KY679572	CsRHMa	CSS	2600	TEA016534.1	CSA000970.1	Metabolism	UDP-Rhamnose Biosynthesis	Xinlong Dai,Guifu Zhao,Tianming Jiao,Yingling Wu,Xinmin Li,Kang Zhou,Liping Gao,Tao Xia	Involvement of Three CsRHM Genes from Camellia sinensis in UDP-Rhamnose Biosynthesis	Journal of Agricultural and Food Chemistry, 2018, 66(27): 7139-7149
116	KY679573	CsRHMb	CSS	2549	TEA018878.1	CSA001619.1	Metabolism	UDP-Rhamnose Biosynthesis	Xinlong Dai,Guifu Zhao,Tianming Jiao,Yingling Wu,Xinmin Li,Kang Zhou,Liping Gao,Tao Xia	Involvement of Three CsRHM Genes from Camellia sinensis in UDP-Rhamnose Biosynthesis	Journal of Agricultural and Food Chemistry, 2018, 66(27): 7139-7149
117	KY679574	CsRHMc	CSS	2573	TEA012048.1	CSA008576.1	Metabolism	UDP-Rhamnose Biosynthesis	Xinlong Dai,Guifu Zhao,Tianming Jiao,Yingling Wu,Xinmin Li,Kang Zhou,Liping Gao,Tao Xia	Involvement of Three CsRHM Genes from Camellia sinensis in UDP-Rhamnose Biosynthesis	Journal of Agricultural and Food Chemistry, 2018, 66(27): 7139-7149
118	KX650077.1	CsACX1	CSS	1995	TEA019216.1	CSA032456.1	Metabolism	synthesis of jasmonic acid and flower opening	Zhaojun Xin, Shenglong Chen, Lingang Ge, Xiwang Li, Xiaoling Sun	The involvement of a herbivore-induced acyl-CoA oxidase gene, CsACX1,in the synthesis of jasmonic acid and its expression in ﬂower opening in tea plant (Camellia sinensis)	Plant Physiology and Biochemistry, 2019, 135: 132-140
119	NA	CsPPO1	CSS	1740	NA	NA	Abiotic/biotic stresses	Regurgitant of Tea Geometrid, Ectropis obliqua	Chen Huang, Jin Zhang , Xin Zhang, Yongchen Yu, Wenbo Bian, Zhongping Zeng, Xiaoling Sun, and Xinghui Li	Two New Polyphenol Oxidase Genes of Tea Plant (Camellia sinensis) Respond Differentially to the Regurgitant of Tea Geometrid, Ectropis obliqua	International Journal of Molecular Sciences, 2018, 19(8): 2414
120	NA	CsPPO2	CSS	1788	NA	NA	Abiotic/biotic stresses	resistant to Ectropis obliqua	Chen Huang, Jin Zhang , Xin Zhang, Yongchen Yu, Wenbo Bian, Zhongping Zeng, Xiaoling Sun, and Xinghui Li	Two New Polyphenol Oxidase Genes of Tea Plant (Camellia sinensis) Respond Differentially to the Regurgitant of Tea Geometrid, Ectropis obliqua	International Journal of Molecular Sciences, 2018, 19(8): 2414
121	NA	CsMYB75	CSS	765	NA	NA	Polyphenol biosynthesis	Anthocyanin hyperaccumulation	Kang Wei, Liyuan Wang, Yazhen Zhang, Li Ruan, Hailin Li, Liyun Wu, Liyi Xu, Chengcai Zhang, Xiaogui Zhou,Hao Cheng, and Robert Edwards	A coupled role for CsMYB75 and CsGSTF1 in anthocyanin hyperaccumulation in purple tea	The Plant Journal, 2019, 97(5): 825-840
122	NA	CsGSTF1	CSA	642	NA	NA	Polyphenol biosynthesis	Anthocyanin hyperaccumulation	Kang Wei, Liyuan Wang, Yazhen Zhang, Li Ruan, Hailin Li, Liyun Wu, Liyi Xu, Chengcai Zhang, Xiaogui Zhou,Hao Cheng, and Robert Edwards	A coupled role for CsMYB75 and CsGSTF2 in anthocyanin hyperaccumulation in purple tea	The Plant Journal, 2019, 97(5): 825-840
123	NA	CsUGT85A53	CSA	1455	NA	NA	Aroma formation	formation of (Z)‐3‐hexenyl glucoside, novel insect pest control	Tingting Jing, Na Zhang, Ting Gao, Mingyue Zhao, Jieyang Jin,Yongxian Chen,Miaojing Xu,Xiaochun Wan,Wilfried Schwab,Chuankui Song	Glucosylation of (Z)‐3‐hexenol informs intraspecies interactions in plants: A case study in Camellia sinensis	Plant, cell & environment, 2019, 42(4): 1352-1367
124	FJ418174.1	CsLOX2	CSA	3039	TEA009423.1	CSA003060.1	Abiotic/biotic stresses	lipoxygenase formation and singling	Junyan Zhu, Xuewen Wang, Lingxiao Guo, Qingshan Xu, Shiqi Zhao, Fangdong Li, Xiaomei Yan, Shengrui Liu, Chaoling Wei	Characterization and Alternative Splicing Profiles of the Lipoxygenase Gene Family in Tea Plant (Camellia sinensis)	Plant and Cell Physiology, 2018, 59(9): 1765-1781
125	FJ794853.1	CsLOX3	CSA	2947	TEA011776.1	CSA012667.1	Abiotic/biotic stresses	lipoxygenase formation and singling	Junyan Zhu, Xuewen Wang, Lingxiao Guo, Qingshan Xu, Shiqi Zhao, Fangdong Li, Xiaomei Yan, Shengrui Liu, Chaoling Wei	Characterization and Alternative Splicing Profiles of the Lipoxygenase Gene Family in Tea Plant (Camellia sinensis)	Plant and Cell Physiology, 2018, 59(9): 1765-1781
126	MG708225	CsLOX4	CSA	2825	TEA011776.1	CSA012667.1	Abiotic/biotic stresses	lipoxygenase formation and singling	Junyan Zhu, Xuewen Wang, Lingxiao Guo, Qingshan Xu, Shiqi Zhao, Fangdong Li, Xiaomei Yan, Shengrui Liu, Chaoling Wei	Characterization and Alternative Splicing Profiles of the Lipoxygenase Gene Family in Tea Plant (Camellia sinensis)	Plant and Cell Physiology, 2018, 59(9): 1765-1781
127	MG708226	CsLOX5	CSA	2956	TEA020304.1	CSA016222.1	Abiotic/biotic stresses	lipoxygenase formation and singling	Junyan Zhu, Xuewen Wang, Lingxiao Guo, Qingshan Xu, Shiqi Zhao, Fangdong Li, Xiaomei Yan, Shengrui Liu, Chaoling Wei	Characterization and Alternative Splicing Profiles of the Lipoxygenase Gene Family in Tea Plant (Camellia sinensis)	Plant and Cell Physiology, 2018, 59(9): 1765-1781
128	MG708227	CsLOX6	CSA	2872	TEA020832.1	CSA036050.1	Abiotic/biotic stresses	lipoxygenase formation and singling	Junyan Zhu, Xuewen Wang, Lingxiao Guo, Qingshan Xu, Shiqi Zhao, Fangdong Li, Xiaomei Yan, Shengrui Liu, Chaoling Wei	Characterization and Alternative Splicing Profiles of the Lipoxygenase Gene Family in Tea Plant (Camellia sinensis)	Plant and Cell Physiology, 2018, 59(9): 1765-1781
129	MG708228	CsLOX7	CSA	3129	TEA012289.1	CSA036050.1	Abiotic/biotic stresses	lipoxygenase formation and singling	Junyan Zhu, Xuewen Wang, Lingxiao Guo, Qingshan Xu, Shiqi Zhao, Fangdong Li, Xiaomei Yan, Shengrui Liu, Chaoling Wei	Characterization and Alternative Splicing Profiles of the Lipoxygenase Gene Family in Tea Plant (Camellia sinensis)	Plant and Cell Physiology, 2018, 59(9): 1765-1781
130	MG708229	CsLOX8	CSA	2610	TEA014386.1	CSA019962.1	Abiotic/biotic stresses	lipoxygenase formation and singling	Junyan Zhu, Xuewen Wang, Lingxiao Guo, Qingshan Xu, Shiqi Zhao, Fangdong Li, Xiaomei Yan, Shengrui Liu, Chaoling Wei	Characterization and Alternative Splicing Profiles of the Lipoxygenase Gene Family in Tea Plant (Camellia sinensis)	Plant and Cell Physiology, 2018, 59(9): 1765-1781
131	MG708230	CsLOX9	CSA	2839	TEA009596.1	CSA019962.1	Abiotic/biotic stresses	lipoxygenase formation and singling	Junyan Zhu, Xuewen Wang, Lingxiao Guo, Qingshan Xu, Shiqi Zhao, Fangdong Li, Xiaomei Yan, Shengrui Liu, Chaoling Wei	Characterization and Alternative Splicing Profiles of the Lipoxygenase Gene Family in Tea Plant (Camellia sinensis)	Plant and Cell Physiology, 2018, 59(9): 1765-1781
132	MG708231	CsLOX10	CSA	2776	TEA015727.1	CSA017760.1	Abiotic/biotic stresses	lipoxygenase formation and singling	Junyan Zhu, Xuewen Wang, Lingxiao Guo, Qingshan Xu, Shiqi Zhao, Fangdong Li, Xiaomei Yan, Shengrui Liu, Chaoling Wei	Characterization and Alternative Splicing Profiles of the Lipoxygenase Gene Family in Tea Plant (Camellia sinensis)	Plant and Cell Physiology, 2018, 59(9): 1765-1781
133	MG708232	CsLOX11	CSA	2674	TEA027370.1	CSA023105.1	Abiotic/biotic stresses	lipoxygenase formation and singling	Junyan Zhu, Xuewen Wang, Lingxiao Guo, Qingshan Xu, Shiqi Zhao, Fangdong Li, Xiaomei Yan, Shengrui Liu, Chaoling Wei	Characterization and Alternative Splicing Profiles of the Lipoxygenase Gene Family in Tea Plant (Camellia sinensis)	Plant and Cell Physiology, 2018, 59(9): 1765-1781
134	KY709681	CsCAT1	CSS	1824	TEA006905.1	CSA004738.1	Theanine biosynthesis	abiotic stresses, amino acid homeostasis(Theanine)	Lin Feng, Tianyuan Yang, Zhaoliang Zhang, Fangdong Li, Qi Chen, Jun Sun, Chengying Shi, Weiwei Deng, Mingmin Tao, Yuling Tai, Hua Yang, Qiong Cao, Xiaochun Wan	Identification and characterization of cationic amino acid transporters (CATs) in tea plant (Camellia sinensis)	Plant Growth Regulation, 2018, 84(1): 57-69
135	KY709679	CsCAT2	CSS	1932	TEA025016.1	CSA013035.1	Theanine biosynthesis	abiotic stresses, amino acid homeostasis(Theanine)	Lin Feng, Tianyuan Yang, Zhaoliang Zhang, Fangdong Li, Qi Chen, Jun Sun, Chengying Shi, Weiwei Deng, Mingmin Tao, Yuling Tai, Hua Yang, Qiong Cao, Xiaochun Wan	Identification and characterization of cationic amino acid transporters (CATs) in tea plant (Camellia sinensis)	Plant Growth Regulation, 2018, 84(1): 57-69
136	KY709680	CsCAT3	CSS	1767	TEA015390.1	CSA003277.1	Theanine biosynthesis	abiotic stresses, amino acid homeostasis(Theanine)	Lin Feng, Tianyuan Yang, Zhaoliang Zhang, Fangdong Li, Qi Chen, Jun Sun, Chengying Shi, Weiwei Deng, Mingmin Tao, Yuling Tai, Hua Yang, Qiong Cao, Xiaochun Wan	Identification and characterization of cationic amino acid transporters (CATs) in tea plant (Camellia sinensis)	Plant Growth Regulation, 2018, 84(1): 57-69
137	KY709682	CsCAT4	CSS	1758	TEA031817.1	CSA035296.1	Theanine biosynthesis	abiotic stresses, amino acid homeostasis(Theanine)	Lin Feng, Tianyuan Yang, Zhaoliang Zhang, Fangdong Li, Qi Chen, Jun Sun, Chengying Shi, Weiwei Deng, Mingmin Tao, Yuling Tai, Hua Yang, Qiong Cao, Xiaochun Wan	Identification and characterization of cationic amino acid transporters (CATs) in tea plant (Camellia sinensis)	Plant Growth Regulation, 2018, 84(1): 57-69
138	KY709684	CsCAT5	CSS	1779	TEA006662.1	CSA014165.1	Theanine biosynthesis	abiotic stresses, amino acid homeostasis(Theanine)	Lin Feng, Tianyuan Yang, Zhaoliang Zhang, Fangdong Li, Qi Chen, Jun Sun, Chengying Shi, Weiwei Deng, Mingmin Tao, Yuling Tai, Hua Yang, Qiong Cao, Xiaochun Wan	Identification and characterization of cationic amino acid transporters (CATs) in tea plant (Camellia sinensis)	Plant Growth Regulation, 2018, 84(1): 57-69
139	KY709683	CsCAT6	CSS	1719	TEA020444.1	CSA015779.1	Theanine biosynthesis	abiotic stresses, amino acid homeostasis(Theanine)	Lin Feng, Tianyuan Yang, Zhaoliang Zhang, Fangdong Li, Qi Chen, Jun Sun, Chengying Shi, Weiwei Deng, Mingmin Tao, Yuling Tai, Hua Yang, Qiong Cao, Xiaochun Wan	Identification and characterization of cationic amino acid transporters (CATs) in tea plant (Camellia sinensis)	Plant Growth Regulation, 2018, 84(1): 57-69
140	NA	CsCML16	CSS	408	NA	NA	Development/Stress	plant development and response to abiotic stress	Qingping Ma, Qiongqiong Zhou, Canmei Chen, Qiaoyun Cui, Yuxin Zhao, Kun Wang, Emmanuel Arkorful, Xuan Chen, Kang Sun & Xinghui Li	Isolation and expression analysis of CsCML genes in response to abiotic stresses in the tea plant(Camellia sinensis).	Scientific Reports, 2019, 9(1): 8211
141	NA	CsCML18-1	CSS	471	NA	NA	Development/Stress	plant development and response to abiotic stress	Qingping Ma, Qiongqiong Zhou, Canmei Chen, Qiaoyun Cui, Yuxin Zhao, Kun Wang, Emmanuel Arkorful, Xuan Chen, Kang Sun & Xinghui Li	Isolation and expression analysis of CsCML genes in response to abiotic stresses in the tea plant(Camellia sinensis).	Scientific Reports, 2019, 9(1): 8211
142	NA	CsCML18-2	CSS	498	NA	NA	Development/Stress	plant development and response to abiotic stress	Qingping Ma, Qiongqiong Zhou, Canmei Chen, Qiaoyun Cui, Yuxin Zhao, Kun Wang, Emmanuel Arkorful, Xuan Chen, Kang Sun & Xinghui Li	Isolation and expression analysis of CsCML genes in response to abiotic stresses in the tea plant(Camellia sinensis).	Scientific Reports, 2019, 9(1): 8211
143	NA	CsCML38	CSS	432	NA	NA	Development/Stress	plant development and response to abiotic stress	Qingping Ma, Qiongqiong Zhou, Canmei Chen, Qiaoyun Cui, Yuxin Zhao, Kun Wang, Emmanuel Arkorful, Xuan Chen, Kang Sun & Xinghui Li	Isolation and expression analysis of CsCML genes in response to abiotic stresses in the tea plant(Camellia sinensis).	Scientific Reports, 2019, 9(1): 8211
144	NA	CsCML42	CSS	603	NA	NA	Development/Stress	plant development and response to abiotic stress	Qingping Ma, Qiongqiong Zhou, Canmei Chen, Qiaoyun Cui, Yuxin Zhao, Kun Wang, Emmanuel Arkorful, Xuan Chen, Kang Sun & Xinghui Li	Isolation and expression analysis of CsCML genes in response to abiotic stresses in the tea plant(Camellia sinensis).	Scientific Reports, 2019, 9(1): 8211
145	MK431867	CsGSTa	CSS	642	TEA015341.1	CSA018574.1	Polyphenol biosynthesis	storage of anthocyanins, favonols, and proanthocyanidins	Yajun Liu,Han Jiang,Yue Zhao, Xin Li, Xinlong Dai, Juhua Zhuang, Mengqing Zhu, Xiaolan Jiang, Peiqiang Wang, Liping Gao, Tao Xia	Three Camellia sinensis glutathione S-transferases are involved in the storage of anthocyanins, flavonols, and proanthocyanidins	Planta, 2019: 1-13
146	MK431868	CsGSTb	CSS	660	TEA006024.1	CSA011044.1	Polyphenol biosynthesis	storage of anthocyanins, favonols, and proanthocyanidins	Yajun Liu,Han Jiang,Yue Zhao, Xin Li, Xinlong Dai, Juhua Zhuang, Mengqing Zhu, Xiaolan Jiang, Peiqiang Wang, Liping Gao, Tao Xia	Three Camellia sinensis glutathione S-transferases are involved in the storage of anthocyanins, flavonols, and proanthocyanidins	Planta, 2019: 1-13
147	MK431869	CsGSTc	CSS	711	TEA028520.1	CSA032297.1	Polyphenol biosynthesis	storage of anthocyanins, favonols, and proanthocyanidins	Yajun Liu,Han Jiang,Yue Zhao, Xin Li, Xinlong Dai, Juhua Zhuang, Mengqing Zhu, Xiaolan Jiang, Peiqiang Wang, Liping Gao, Tao Xia	Three Camellia sinensis glutathione S-transferases are involved in the storage of anthocyanins, flavonols, and proanthocyanidins	Planta, 2019: 1-13
148	NA	CsTSI	CSS	NA	NA	NA	Theanine biosynthesis	Theanine Synthetase Gene	Chaoling Wei, Hua Yang, Songbo Wang, Jian Zhao, Chun Liu, Liping Gao, Enhua Xia, Ying Lu, Yuling Tai, Guangbiao She, Jun Sun, Haisheng Cao, Wei Tong, …, Jeffrey L. Bennetzen, Shancen Zhao, and Xiaochun Wan	Draft genome sequence of Camellia sinensisvar. sinensis provides insights into the evolution of the tea genome and tea quality	Proceedings of the National Academy of Sciences, 2018, 115(18): E4151-E4158
149	AB847092	CsGT1	CSS	1458	TEA002414.1	CSA028692.1	Aroma formation	aroma β-primeveroside biosynthesis	Shoji Ohgami, Eiichiro Ono, Manabu Horikawa, Jun Murata, Koujirou Totsuka, Hiromi Toyonaga, Yukie Ohba, Hideo Dohra, Tatsuo Asai, Kenji Matsui, Masaharu Mizutani, Naoharu Watanabe, Toshiyuki Ohnishi	Volatile Glycosylation in Tea Plants: Sequential Glycosylations for the Biosynthesis of Aroma β-Primeverosides Are Catalyzed by Two Camellia sinensis Glycosyltransferases	Plant Physiology, 2015, 168(2): 464-477
150	AB847093	CsGT2	CSS	1362	TEA031170.1	CSA018796.1	Aroma formation	aroma β-primeveroside biosynthesis	Shoji Ohgami, Eiichiro Ono, Manabu Horikawa, Jun Murata, Koujirou Totsuka, Hiromi Toyonaga, Yukie Ohba, Hideo Dohra, Tatsuo Asai, Kenji Matsui, Masaharu Mizutani, Naoharu Watanabe, Toshiyuki Ohnishi	Volatile Glycosylation in Tea Plants: Sequential Glycosylations for the Biosynthesis of Aroma β-Primeverosides Are Catalyzed by Two Camellia sinensis Glycosyltransferases	Plant Physiology, 2015, 168(2): 464-477
151	NA	Csβ-PD	CSS	1524	NA	NA	Aroma formation	aroma β-primeverosidase	Masaharu Mizutani, Hidemitsu Nakanishi, Jun-ichi Ema, Seung-Jin Ma, Etsuko Noguchi, Misa Inohara-Ochiai, Masako Fukuchi-Mizutani, Masahiro Nakao, Kanzo Sakata	Cloning of f3-Primeverosidase from Tea Leaves, a Key Enzyme in Tea Aroma Formation	Plant Physiology, 2002, 130(4): 2164-2176
152	KY379513	CsGH1BG1	CSS	1404	TEA031647.1	CSA004504.1	Aroma formation	β-glucosidase in aroma formations	Ying Zhou, Lanting Zeng, Jiadong Gui, Yinyin Liao, Jianlong Li, Jingchi Tang, Qing Meng, Fang Dong, Ziyin Yang	Functional characterizations of β-glucosidases involved in aroma compound formation in tea (Camellia sinensis)	Food Research International, 2017, 96: 206-214
153	KY379515	CsGH1BG3	CSS	1557	TEA029228.1	CSA004504.1	Aroma formation	β-glucosidase in aroma formations	Ying Zhou, Lanting Zeng, Jiadong Gui, Yinyin Liao, Jianlong Li, Jingchi Tang, Qing Meng, Fang Dong, Ziyin Yang	Functional characterizations of β-glucosidases involved in aroma compound formation in tea (Camellia sinensis)	Food Research International, 2017, 96: 206-214
154	AB031280	CsTCS	CSS	1438	TEA015791.1	CSA010991.1	Caffeine biosynthesis	caffeine synthase 1 (TCS1) gene	MK KatoM, A Crozier	Caffeine synthase gene from tea leaves	Nature, 2000, 406: 956r957
